# Supplementary material for: Molecular Networking and Cultivation Profiling Reveals Diverse Natural Product Classes from an Australian Soil-Derived Fungus Aspergillus sp. CMB-MRF324
Source: Molecules. 2022 Dec 19;27(24):9066. doi: 10.3390/molecules27249066 (PMC9786664; doi:10.3390/molecules27249066)
Supplement: Supplementary file 1 [file molecules-27-09066-s001.zip]

Archive with 1 entries (1 files):
- molecules-2054000-supplementary.pdf
